# Supplementary material for: ST6GAL1 sialyltransferase promotes acinar to ductal metaplasia and pancreatic cancer progression
Source: JCI Insight. 2023 Oct 9;8(19):e161563. doi: 10.1172/jci.insight.161563 (PMC10619436; doi:10.1172/jci.insight.161563)
Supplement: Supporting data values [file jciinsight-8-161563-s010.xlsx]

## Sheet: Fig.1C
# ST6GAL1-positive cells per field in human PDAC tissues
non-tumor	Stage I	Stage IIA	Stage IIB	Stage III/IV
0	2	3	180	0
0	0	15	179	0
5	2	0	4	20
0	0	10	10	165
0	31	55	270	122
0	0	18	250	73
0	0	10	49	0
4	24	232	4	201
0	4	0	21	150
0	0	0	50	151
0	0	0	4	2
0	14	0	0	7
0	0	0	0	250
0	85	0	47	24
0	18	205	0	200
0	2	139	108	160
0	160	199	89	220
0	35	47	57	0
1	110	0	0	0
0	0	0	2	0
0	96	0	18	73
0	0	0	28	0
2	17	60	11	201
10	124	0	0	150
0	0	0	0	151
0	0	0	0	34
0	0	0	0	170
0	4	42	37	91
0	113	75	73	70
0	107	61	99	68
0	0	70	70	0
0	1	1	130	57
9	10	0	180	18
0	70	3	16	3
0	0	0	0	1
1	11	15	0	0
0	0	0	0	0
3	0	0	0	3
0	0	0	20	1
0	0	0	0	0
0	0	0	38	0
0	0	0	0	4
0	0	0	20	37
0	0	0	2	32
0	0	0	0	0
4	1	0	0	0
0	0	0	0	0
0	0	9	0	0
	0	8		0
	0	0		0
	0	0		21
	0	5		39
	0	0		160
	0	0		127
	50	0		202
	3	0
	0	0
	0	0
	0	0
	0	0
	0	0
	30	0
	250	0
	261	0
	66	0
	64	0
	120	0
	20	0
	0	0
	0	0
	0	0
	0	12
	0	6
	0	7
	0	14
	0	8
	0	91
	38	23
	0	1
	0	17
	0	49
	35	21
	0	177
	15	45
	13	78
	30	65
	13	38
	0	0
	0	97
	4	22
	2	5
	0	25
	3	18
	50	70
	0	0
	0	70
	0	0
	26	260
	75	10
	88	13
	0	21
	10	59
	0	0
	0	175
	0	0
	14	255
	31	0
	49	152
	47	200
	0	96
	0	4
	0	1
	0	14
	0	0
	54	7
		0
		153
		32
		7
		202
		0
		0
		0
		0
		55
		30
		9
		59
		160
		0
		0
		2
		10
		20
		30
		247
		45
		6
		0
		11
		0
		0
		41
		15
		0
		0
		7
		0
		100
		87
		6
		0
		0
		0
		0
		0
		0
		14
		0
		52
		0
		0
		83
		104
		0
		8
		140
		0
		0
		20
		25
		7
		0
		45
		38
		0
		280
		200
		84
		0
		0
		29
		75
		0
		10
		161
		19
		2
		29
		58
		2
		5
		65
		0
		0
		17
		63
		17
		0
		0
		2
		0
		0
		3
		0
		0
		0
		0
		4
		0
		38
		0
		0
		0

## Sheet: Fig.1G
Suit2 - BLI values for pancreas tumors from weeks 1-4
	Suit 2 EV							Suit 2 OE
week 1	4470000	584000	7110000	31300000	919000	1100000	4620000	27800000	209000000	16800000	2260000	11200000	4630000	1360000
week 2	20900000	18800000	17300000	309000000	19400000	5400000	59200000	1980000000	5220000000	83500000	50300000	88900000	39100000	5680000
week 3	532000000	637000000	131000000	564000000	6470000	85800000	371000000	11300000000	5260000000	454000000	727000000	620000000	202000000	112000000
week 4	400000000	2880000000	293000000	3140000000	219000000	155000000	684000000	32600000000	36000000000	1290000000	7910000000	1110000000	269000000	184000000

## Sheet: Fig.1H
Suit2 BLI values for liver mets - photons/sec
Suit2 EV	Suit2 OE
9630000	545000000
8090000	941000000
11500000	15700000
91400000	249000000
28400000	66100000
3710000	14500000
21000000	315000000

## Sheet: Fig.1J
S2-LM7AA - BLI values for pancreas tumors from weeks 1-4
	S2-LM7AA shC							S2-LM7AA KD
week 1	426000	396000	722000	361000	519000	1620000	669000	885000	489000	3490000	650000	481000	412000	344000
week 2	182000000	27300000	4240000	1960000	2570000	2890000	2180000	11400000	964000	7030000	3550000	1050000	702000	1860000
week 3	835000000	211000000	58100000	47000000	11000000	222000000	7030000	5740000	697000	3610000	12400000	12200000	6450000	1570000
week 4	884000000	274000000	233000000	106000000	187000000	430000000	32900000	1680000	2530000	7300000	155000000	85500000	24800000	8400000

## Sheet: Fig.1K
S2-LM7AA BLI values for liver mets - photons/sec
S2-LM7AA shC	S2-LM7AA KD
14100000	37300
23100000	121000
163000	2150000
1290000	395000
3060000	1100000
8540000	102000
213000	45100

## Sheet: Fig.1M
S2-013 cells - BLI values for flank tumors from weeks 1-5
	S2-013 shC											S2-013 KD
week 1	69700000	41600000	54900000	317000000	196000000	1710000	42300000	23100000	115000000	47800000	87300000	37200000	18700000	36200000	62300000	140000000	222000000	101000000	178000000	173000000	100000000	153000000
week 2	372000000	542000000	262000000	1390000000	289000000	379000000	265000000	117000000	275000000	92900000	584000000	83400000	52100000	55900000	111000000	74300000	266000000	164000000	175000000	559000000	216000000	326000000
week 3	762000000	2120000000	645000000	3470000000	5660000	735000000	593000000	1160000000	610000000	90100000	670000000	67500000	118000000	89100000	420000000	173000000	389000000	267000000	123000000	755000000	365000000	228000000
week 4	1150000000	1730000000	1960000000	4540000000	1280000000	936000000	761000000	835000000	1650000000	352000000	792000000	273000000	536000000	521000000	347000000	463000000	491000000	355000000	213000000	1940000000	625000000	635000000
week 5	2660000000	5160000000	8630000000	3870000000	2010000000	1240000000	887000000	1560000000	2100000000	1820000000	2590000000	212000000	658000000	501000000	383000000	625000000	178000000	562000000	147000000	1430000000	1970000000	671000000

## Sheet: Fig.1N
S2-013 cells - volume of flank tumors as measured by calipers
	S2-013 shC											S2-013 KD
week 1	16.8	16	22.05	22.85	48.16	23.61	15.92	30.23	35.8	23.09	42.43	19.2	18.62	22.95	61.49	49.59	28.63	16.43	25.34	21.65	32.01	15.21
week 2	77.418	326.025	307.125	97.32	199.81	89.81	55.29	40.63	170.77	188.9	327.96	31.11	73.899	35.99	146.311	188.31	107.38	16.199	90.2	27.11	69.65	61.96
week 3	943.59	977.8	567.04	459.59	861.93	604.87	544.91	430.99	799.08	468.61	465.35	219.5	186.36	45.09	295.01	370.26	202.69	61.13	295.34	371.67	210.07	270.84
week 4	1115.36	1669.44	1502.38	4003.97	943.76	1442.61	573.95	1047.24	2471.86	943.2	973.1	261.58	400.65	399.68	360.29	341.19	327.09	87.99	299.72	395.38	395.74	347.66
week 5	1375.16	4728.17	2539.77	8417.59	1765.76	2530.28	1484.18	1533.73	4675.35	1283.99	1326.12	414.5	579.46	602.78	407.45	157.1	420.94	171.29	546.03	1099.89	896.72	1336.41

## Sheet: Fig.1O
S2-013 tumor weight in grams
S2-013 shC	S2-013 KD
1.1	0.2
3	0.3
1.5	0.4
4.9	0.5
1	0.3
1.8	0.4
0.8	0.4
1	0.4
2.5	1
0.9	0.6
1	1.2

## Sheet: Fig.1P
S2-013 BLI measurements of lung metastases
S2-013 shC	S2-013 KD
992000	0
758000	46500
243000	0
3620000	167000
102000	99200
84300	124000
68800	92800
215000	131000
136000	217000
95600	75600
3240000	136000

## Sheet: Fig.2B
MFI values for SNA staining on WT and SC pancreatic cells
WT	SC
980	2414
1398	2328
884	2119

[truncated: 18 more sheets: Fig.2E, Fig.2H, Fig.2I, Fig.4B, Fig.4D, Fig.5A, Fig.5B, Fig.5D, Fig.5E, Fig.5F, Fig.6A, Fig.6B, Fig.6D, Fig.6E, Fig.6F, Fig.7C, Fig.7E, Fig.8E]
